# Supplementary material for: Predictive Modeling of Heart Rate from Respiratory Signals at Rest in Young Healthy Humans
Source: Entropy (Basel). 2024 Dec 11;26(12):1083. doi: 10.3390/e26121083 (PMC11675163; doi:10.3390/e26121083)
Supplement: Supplementary file 1 [file entropy-26-01083-s001.zip]

Archive with 1 entries (1 files):
- entropy-3315165-supplementary.pdf
